# Supplementary material for: Eye-Tracking Metrics as a Digital Biomarker for Neurocognitive Disorders in Multiple Sclerosis: A Scoping Review
Source: Brain Sci. 2025 Jan 31;15(2):149. doi: 10.3390/brainsci15020149 (PMC11852410; doi:10.3390/brainsci15020149)
Supplement: Supplementary file 1 [file brainsci-15-00149-s001.zip]

Archive with 5 entries (5 files):
- Table S1. Search strategy for each database_registry.docx
- Table S2. Participants' characteristics.docx
- Table S3. Neuropsychological, neuropsychiatric and neurological assessment.docx
- Table S4. Eye-Tracking set up.docx
- Table S5. Experimental paradigms, metrics and results.docx
